# Supplementary material for: Almond Shell-Derived Biochar for Lead Adsorption: Comparative Study of Pyrolysis Techniques and Sorption Capacities
Source: Molecules. 2025 Oct 17;30(20):4121. doi: 10.3390/molecules30204121 (PMC12565990; doi:10.3390/molecules30204121)
Supplement: Supplementary file 1 [file molecules-30-04121-s001.zip]

Archive with 1 entries (1 files):
- molecules-3855403-supplementary.pdf
